# Supplementary material for: Influence of Socio-Economic Factors and Region of Birth on the Risk of Preeclampsia in Sweden
Source: Int J Environ Res Public Health. 2022 Mar 30;19(7):4080. doi: 10.3390/ijerph19074080 (PMC8998104; doi:10.3390/ijerph19074080)
Supplement: Supplementary file 1 [file ijerph-19-04080-s001.zip]

Archive with 1 entries (1 files):
- ijerph-1612684-supplementary.pdf
